# Supplementary material for: Interplay between microRNAs, Serum Proprotein Convertase Subtilisin/Kexin Type 9 (PCSK9), and Lipid Parameters in Patients with Very High Lipoprotein(a) Treated with PCSK9 Inhibitors
Source: Genes (Basel). 2023 Mar 3;14(3):632. doi: 10.3390/genes14030632 (PMC10048228; doi:10.3390/genes14030632)
Supplement: Supplementary file 1 [file genes-14-00632-s001.zip]

Archive with 1 entries (1 files):
- genes-2243815-supplementary.pdf
